# Supplementary material for: In Epigenomic Studies, Including Cell-Type Adjustments in Regression Models Can Introduce Multicollinearity, Resulting in Apparent Reversal of Direction of Association
Source: Front Genet. 2019 Sep 10;10:816. doi: 10.3389/fgene.2019.00816 (PMC6746958; doi:10.3389/fgene.2019.00816)
Supplement: Supplementary file 2 [file Table_2.xlsx]

## Sheet: Supp Table 6 Gran
Supplementary Table 6. Top 50 CpGs from the 450K array most strongly correlated with granulocytes
ID	R2	Function	Gene..nearest.Gene.	CHR	BP
cg23819411	-0.955729	intronic	MCF2L2	3	182929273
cg25739938	-0.951828	intronic	CPSF3	2	9610621
cg12483340	-0.949962	UTR3	TMEM87A(NM_001286487:c.*8670>0,NM_015497:c.*8670>0)	15	42503039
cg08154963	-0.949946	ncRNA_intronic	RAD51L3-RFFL	17	33426885
cg04855678	-0.948517	intronic	SLC51A	3	195946921
cg05627557	-0.948494	intergenic	SULT6B1(dist=2319),CEBPZOS(dist=5626)	2	37418009
cg25600606	-0.946825	exonic	HIPK3	11	33308345
cg11014468	-0.945638	intronic	DCP1A	3	53362965
cg21685770	-0.945335	intronic	TMEM52B	12	10324918
cg07102397	-0.944545	intronic	FOXN3	14	89864727
cg22381196	-0.943557	intergenic	PKD1L3(dist=7499),DHODH(dist=1267)	16	72041376
cg13178361	-0.942677	intronic	UAP1	1	162532502
cg22528270	-0.942513	intronic	PRKAG2	7	151505116
cg07621645	-0.94246	intronic	ARHGAP15	2	144503739
cg06465076	-0.942181	intronic	CAST	5	96027378
cg07814567	-0.940563	intergenic	MTTP(dist=191504),DAPP1(dist=1323)	4	100736658
cg09010699	-0.940402	intergenic	ACAP2(dist=7876),MIR5692C1(dist=36952)	3	195171693
cg10611016	-0.939338	intergenic	OR52W1(dist=4343),C11orf42(dist=1039)	11	6225759
cg08400494	-0.939055	intronic	CARS2	13	111318490
cg12709880	-0.938873	intronic	NPC1	18	21163172
cg26341831	0.938609	intronic	TMEM63A	1	226036279
cg04747180	-0.938332	ncRNA_intronic	MIR1273H	4	39116218
cg05936004	-0.938328	intronic	ATP2C1	3	130693828
cg13633625	-0.93748	intergenic	UGCG(dist=9317),MIR3134(dist=51861)	9	114706971
cg24737761	-0.937312	intergenic	PREP(dist=394660),PRDM1(dist=288536)	6	106245659
cg04231085	-0.936665	intergenic	MIR5093(dist=221371),GSE1(dist=83727)	16	85561302
cg20335425	-0.93653	intronic	S100A8	1	153363264
cg06270401	-0.9365	upstream	DYRK4	12	4699085
cg07053114	-0.936483	intronic	PTPRE	10	129794994
cg21792134	-0.936093	intronic	IQCB1	3	121491382
cg02021919	-0.935907	exonic	CCNH	5	86707074
cg06706813	-0.93529	intronic	XXYLT1	3	194826411
cg17852482	-0.934754	intronic	TBCD	17	80833054
cg04609694	-0.934685	intergenic	SLC29A1(dist=2121),HSP90AB1(dist=9894)	6	44204009
cg20429104	-0.934475	intronic	ZNF516	18	74114570
cg01323964	-0.934442	ncRNA_intronic	CCT6P1,LOC441242	7	65219171
cg05398700	-0.934402	intronic	WDR20	14	102677141
cg05971678	-0.933811	intronic	CHST15	10	125770089
cg11151395	-0.933469	exonic	MPO	17	56355299
cg10408731	-0.933188	ncRNA_intronic	LOC441242	7	65214843
cg23302989	-0.933113	UTR3	C7orf31(NM_138811:c.*10990>0)	7	25174492
cg00501765	-0.932996	intronic	C1orf105	1	172410217
cg14066298	-0.932949	intronic	TRIM39,TRIM39-RPP21	6	30297565
cg05501357	-0.932849	exonic	HIPK3	11	33308269
cg22400420	-0.932844	intronic	RGL1	1	183851242
cg24420366	-0.932636	intergenic	KLF6(dist=111068),MIR6078(dist=94811)	10	3938541
cg00841141	-0.932249	intergenic	SULT6B1(dist=1129),CEBPZOS(dist=6816)	2	37416819
cg17932662	-0.932202	exonic	PTPN7	1	202123442
cg16125725	-0.932091	intergenic	PCAT29(dist=113211),LINC00593(dist=26271)	15	70101302
cg26076724	-0.932077	intergenic	LINC01108(dist=804478),JARID2(dist=156043)	6	15090163

## Sheet: Supp Table 7 CD4
Supplementary Table 7. Top 50 CpGs from the 450K array most strongly correlated with CD4Tcells
ID	R2	Function	Gene..nearest.Gene.	CHR	BP
cg00026290	0.845289	upstream	CLNK	4	10686554
cg00034336	0.854983	intergenic	LINC00299(dist=215577),LOC101929567(dist=15837)	2	8684126
cg00103299	-0.862924	intergenic	ASB9P1(dist=21909),LINC01578(dist=63826)	15	93362247
cg00366435	-0.8583	intergenic	LAG3(dist=8484),CD4(dist=2533)	12	6896105
cg00450651	0.867258	ncRNA_exonic	LINC01024	5	139485902
cg01154505	-0.888625	exonic	FBLN7	2	112940409
cg01233897	0.849504	intergenic	LOC101928448(dist=158032),MAP3K1(dist=50809)	5	56060091
cg01616876	0.84739	exonic	RASAL1	12	113544928
cg01768001	-0.854963	intronic	RCAN3	1	24831147
cg02049210	0.853434	intronic	SPIDR	8	48647583
cg02351277	0.847294	ncRNA_intronic	LINC00578	3	177397780
cg02387618	-0.872432	intronic	TCF7	5	133453480
cg03116182	0.846536	intergenic	LMO2(dist=20480),CAPRIN1(dist=138914)	11	33934316
cg03611307	-0.834629	ncRNA_intronic	PVT1	8	128972059
cg04072771	0.873492	intronic	RAB27A	15	55574912
cg04084348	0.852457	UTR3	PLAU(NM_002658:c.*6880>0,NM_001145031:c.*6880>0)	10	75677011
cg04244970	0.870136	UTR5	SLAMF7(NM_001282596:c.-1050>0,NM_021181:c.-1050>0,NM_001282590:c.-1050>0,NM_001282589:c.-1050>0,NM_001282588:c.-1050>0,NM_001282591:c.-1050>0,NM_001282594:c.-1050>0,NM_001282593:c.-1050>0,NM_001282592:c.-1050>0)	1	160708987
cg04264075	0.88122	upstream	NKG7	19	51876470
cg04642300	0.878441	intronic	ARMC2	6	109288592
cg04674060	-0.834565	intronic	CHD3	17	7792063
cg05755408	0.849005	intronic	TRIM35	8	27157515
cg06119477	0.846413	UTR3	TBC1D20(NM_144628:c.*3370>0)	20	418893
cg06329392	-0.834413	ncRNA_intronic	LINC00332	13	40762435
cg06650256	0.873445	upstream	CD300LB	17	72527724
cg06817737	-0.844913	exonic	WNK1	12	966396
cg06915826	-0.845725	intronic	DGKA	12	56329903
cg07056138	0.85019	intronic	NCALD	8	103120260
cg07110949	-0.834369	intronic	MAEA	4	1309878
cg07220903	0.85715	intronic	CCDC12	3	46973284
cg07679948	-0.852584	intronic	DGKA	12	56329641
cg07713946	-0.867456	UTR3	LIMK2(NM_005569:c.*7170>0,NM_016733:c.*7170>0)	22	31675144
cg07728865	-0.852437	intergenic	NEU4(dist=28977),PDCD1(dist=4317)	2	242787716
cg07830557	0.846569	intronic	SH3GL1	19	4374239
cg07837085	0.857911	UTR5	SLAMF7(NM_001282596:c.-1020>0,NM_021181:c.-1020>0,NM_001282590:c.-1020>0,NM_001282589:c.-1020>0,NM_001282588:c.-1020>0,NM_001282591:c.-1020>0,NM_001282594:c.-1020>0,NM_001282593:c.-1020>0,NM_001282592:c.-1020>0)	1	160708990
cg08129092	0.856271	UTR3	INTS3(NM_023015:c.*4650>0)	1	153746211
cg08165960	0.852057	intronic	CHSY1	15	101777800
cg08783514	-0.847269	intergenic	LOC102723344(dist=42498),USP3(dist=24477)	15	63772233
cg08880817	0.83421	ncRNA_intronic	BLOC1S5-TXNDC5	6	7909642
cg08934126	0.846561	intronic	CTNNBIP1	1	9942543
cg09570214	0.881017	intergenic	GLTP(dist=7815),TCHP(dist=11971)	12	110326108
cg10126923	0.85783	exonic	NKG7	19	51875451
cg10761804	0.857453	intergenic	KLF16(dist=1448),ABHD17A(dist=11963)	19	1865012
cg10837404	-0.862297	UTR3	DCP2(NM_152624:c.*71080>0,NM_001242377:c.*71080>0)	5	112356289
cg11230435	0.875036	intronic	MAP3K8	10	30724374
cg11848483	-0.855526	intronic	ZC3H3	8	144543486
cg12048331	-0.863948	intronic	WDR82	3	52302150
cg12339920	0.846014	intronic	TGFBI	5	135370288
cg12465678	0.871332	intronic	FGR	1	27953336
cg12836863	0.860562	upstream	BRCA2	13	32889023
cg13060970	0.888846	UTR5	PLEK(NM_002664:c.-1350>0)	2	68592349

## Sheet: Supp Table 8 B cells
Supplementary Table 8. Top 50 CpGs from the 450K array most strongly correlated with Bcells
ID	R2	Function	Gene..nearest.Gene.	CHR	BP
cg26692003	-0.888762	intronic	IQSEC1	3	13063165
cg17768768	-0.880367	intronic	CARD11	7	2948123
cg00464927	-0.879014	intronic	LRP5	11	68139121
cg25096107	-0.869048	intergenic	TMEM121(dist=41242),MIR8071-2(dist=49672)	14	106037781
cg02212339	-0.860797	exonic	TRPV1	17	3493666
cg21248060	-0.860491	intronic	C7orf50	7	1039957
cg06603309	-0.837243	intronic	KCNQ1	11	2724144
cg03429643	0.834477	intronic	MGAT4A	2	99280963
cg05480110	-0.833352	intronic	MUC4	3	195534854
cg05468843	0.832113	intronic	IL10RA	11	117857990
cg08560387	0.83194	intronic	TSPAN14	10	82247853
cg07841371	-0.829841	intronic	TTLL10	1	1114912
cg10310700	-0.828982	intronic	TBCD	17	80872461
cg26438284	-0.825423	intronic	CD81	11	2406307
cg01598421	-0.824901	intronic	TG	8	134132043
cg03382805	-0.813756	intergenic	LOC388882(dist=76415),IGLL1(dist=9731)	22	23905582
cg00709979	-0.813008	intergenic	COX4I1(dist=25741),IRF8(dist=66426)	16	85866348
cg25138484	-0.812297	upstream	ALPP	2	233242758
cg16411445	-0.801393	upstream	LINC00114	21	40145923
cg02606840	0.801081	intronic	MGAT4A	2	99280930
cg15532942	-0.800741	intronic	NFATC1	18	77220712
cg20666585	-0.800448	upstream	LOC283710	15	31523186
cg24641737	0.798	UTR5	DENND2D(NM_024901:c.-1900>0)	1	111743271
cg10022248	-0.797877	intergenic	TFAMP1(dist=30508),ELFN1(dist=61962)	7	1686836
cg01199327	-0.797065	intronic	CD82	11	44626750
cg13738327	-0.796216	intronic	LRP5	11	68139233
cg25131632	-0.794618	intergenic	HHEX(dist=93632),EXOC6(dist=45430)	10	94549040
cg27106643	-0.794028	intronic	NFATC1	18	77257352
cg00827581	-0.792934	exonic	RAVER1	19	10434088
cg15241519	-0.790458	exonic	SORL1	11	121440892
cg16696035	-0.790412	intronic	FLCN	17	17126176
cg08155625	-0.788978	intergenic	SIK1(dist=4242),LINC00319(dist=18660)	21	44851244
cg26121053	-0.786865	intergenic	ARHGAP22(dist=20038),WDFY4(dist=12919)	10	49880599
cg09121680	0.7851	intergenic	TARP(dist=2716),TRG-AS1(dist=65214)	7	38315964
cg06687504	-0.783465	intronic	RPS6KA2	6	167263454
cg05484949	-0.783139	intergenic	TNS4(dist=50611),CCR7(dist=1557)	17	38708465
cg14283140	-0.777401	intronic	C9orf9	9	135763667
cg25315312	-0.777252	intronic	MAD1L1	7	2020528
cg22285621	0.776864	intronic	SSH3	11	67071322
cg22498365	-0.774978	intronic	TBCD	17	80829028
cg08202743	-0.774529	exonic	ABTB2	11	34182570
cg08864105	0.77401	exonic	DENND2D	1	111743020
cg16698623	-0.773619	intronic	MGMT	10	131412968
cg04838847	-0.77248	exonic	SYBU	8	110587155
cg13823257	-0.771397	intergenic	ARHGEF39(dist=1545),CA9(dist=7092)	9	35666823
cg16396223	-0.770329	intronic	PRKAG2	7	151422150
cg10067737	-0.770087	intergenic	MIR4436A(dist=47220),NONE(dist=NONE)	2	89159188
cg05205074	-0.768949	upstream	MIR5195	14	107259880
cg20732076	0.768336	intronic	TRERF1	6	42335231
cg21494075	-0.768286	intronic	PRDM10	11	129817717

## Sheet: Supp Table 9 CD8
Supplementary Table 9. Top 25 CpGs from the 450K array most strongly correlated with CD8Tcells
ID	R2	Function	Gene..nearest.Gene.	CHR	BP
cg06419846	-0.785781	exonic	CD248	11	66083697
cg04329870	-0.778592	intronic	CD8B	2	87048747
cg00219921	-0.76838	UTR3	CD8A(NM_001145873:c.*2330>0,NM_001768:c.*2330>0,NM_171827:c.*2330>0)	2	87012810
cg22213242	-0.758687	exonic	CD248	11	66083573
cg25939861	-0.745123	intronic	CD8A	2	87020937
cg05496363	-0.73456	exonic	CD248	11	66083766
cg08777095	-0.720581	intronic	CD8B	2	87052406
cg11067179	-0.718332	exonic	CD248	11	66083541
cg05576959	0.718074	UTR5	DGKZ(NM_201533:c.-1270>0)	11	46366833
cg26942169	-0.714219	exonic	SRSF3	6	36566714
cg00027570	-0.712004	intronic	CD2	1	117306669
cg24612198	-0.70988	UTR5	CD3E(NM_000733:c.-370>0)	11	118175631
cg11236515	-0.709794	exonic	TET3	2	74213762
cg18857618	-0.709326	intronic	CD8B	2	87048489
cg07545925	-0.708122	upstream	CD3G	11	118214927
cg13247398	0.707485	UTR5	DGKZ(NM_201533:c.-1200>0)	11	46366840
cg11210357	-0.70671	intronic	ZC3H3	8	144543951
cg21350697	0.705685	intronic	LRRC27	10	134149366
cg25235205	-0.705053	intergenic	ARPC1A(dist=6907),ARPC1B(dist=1506)	7	98970792
cg26033526	-0.703924	intronic	TAP1	6	32819858
cg25350872	-0.702693	ncRNA_intronic	LINC00689	7	158816149
cg23731089	-0.702478	intronic	AGO2	8	141599208
cg25711558	0.702474	intronic	CUX1	7	101499638
cg11893955	-0.701909	intergenic	HMBOX1(dist=8579),KIF13B(dist=5974)	8	28918821
cg02678305	-0.701394	exonic	HLA-E	6	30460322
